# Supplementary material for: Placenta-specific epimutation at H19-DMR among common pregnancy complications: its frequency and effect on the expression patterns of H19 and IGF2
Source: Clin Epigenetics. 2019 Aug 1;11:113. doi: 10.1186/s13148-019-0712-3 (PMC6676526; doi:10.1186/s13148-019-0712-3)
Supplement: Supplementary file 3 — Table S1. Mean methylation levels of four CpG sites within H19-DMR and IGF2-DMRs measured by COBRA in case and control groups. (XLSX 13 kb) [file 13148_2019_712_MOESM3_ESM.xlsx]

## Sheet: TableS1
Table S1: Mean methylation levels of four CpG sites within H19-DMR and IGF2-DMRs measured by COBRA in case and control groups
Sample	Region	Mean (SD) of methylation levels*		Comparison	p value	* 0.01 < p < 0.05 ** 0.001 < p <0.01 *** p < 0.01
Set I cord blood	H19-DMR_r1	Controls (34) FGR (68) PIH (27)	53.9% (6.5%) 51.3% (6.4%) 50.9% (6.1%)	Controls (34) vs FGR (68)	0.08778
				Controls (34) vs PIH (27)	0.0521
	H19-DMR_r3	Controls (34) FGR (68) PIH (27)	43.1% (5.1%) 42.1% (5.1%) 42.3% (6.3%)	Controls (34) vs FGR (68)	0.8843
				Controls (34) vs PIH (27)	0.8345
	IGF2-DMR0	Controls (34) FGR (68) PIH (27)	41.1% (3.8%) 38.5% (5.2%) 39.2% (6.6%)	Controls (34) vs FGR (68)	0.01808	*
				Controls (34) vs PIH (27)	0.2386
	IGF2-DMR2	Controls (34) FGR (68) PIH (27)	56.2% (4.9%) 55.7% (5.3%) 56.6% (5.6%)	Controls (34) vs FGR (68)	0.592
				Controls (34) vs PIH (27)	0.6291
Set I placenta	H19-DMR_r1	Controls (39) FGR (105) PIH (35)	52.4% (4.9%) 50.2% (4.7%) 50.3% (5.7%)	Controls (39) vs FGR (105)	0.01109	*
				Controls (39) vs PIH (35)	0.1914
	H19-DMR_r3	Controls (39) FGR (105) PIH (35)	44.9% (3.5%) 46.2% (4.2%) 45.1% (5.5%)	Controls (39) vs FGR (105)	0.05378
				Controls (39) vs PIH (35)	0.6129
	IGF2-DMR0	Controls (39) FGR (105) PIH (35)	56.9% (5.1%) 53.8% (7.0%) 53.6% (6.1%)	Controls (39) vs FGR (105)	0.008209	**
				Controls (39) vs PIH (35)	0.01561	*
	IGF2-DMR2	Controls (39) FGR (105) PIH (35)	44.3% (6.8%) 38.4% (8.2%) 35.9% (7.4%)	Controls (39) vs FGR (105)	8.369e-05	***
				Controls (39) vs PIH (35)	4.085e-06	***
Set II placenta	H19-DMR_r1	Controls (29) FGR (27) PIH (35)	51.0% (3.2%) 49.9% (2.2%) 50.6% (4.9%)	Controls (29) vs FGR (27)	0.2465
				Controls (29) vs PIH (35)	0.8935
	H19-DMR_r3	Controls (29) FGR (27) PIH (35)	53.7% (3.0%) 51.0% (3.5%) 51.8% (4.8%)	Controls (29) vs FGR (27)	0.004704	**
				Controls (29) vs PIH (35)	0.1351
	IGF2-DMR0	Controls (29) FGR (27) PIH (35)	46.0% (2.9%) 43.7% (4.2%) 44.0% (5.0%)	Controls (29) vs FGR (27)	0.05251
				Controls (29) vs PIH (35)	0.1119
	IGF2-DMR2	Controls (29) FGR (27) PIH (35)	29.2% (5.4%) 26.4% (5.9%) 24.2% (5.4%)	Controls (29) vs FGR (27)	0.066
				Controls (29) vs PIH (35)	0.0004812	***
* The FGR and PIH groups consist of those with FGR cases without PIH phenotye, and those with PIH phenotype with or without FGR phenotype, respectively.
