# Supplementary material for: Placenta-specific epimutation at H19-DMR among common pregnancy complications: its frequency and effect on the expression patterns of H19 and IGF2
Source: Clin Epigenetics. 2019 Aug 1;11:113. doi: 10.1186/s13148-019-0712-3 (PMC6676526; doi:10.1186/s13148-019-0712-3)
Supplement: Supplementary file 4 — List of primers. (XLSX 12 kb) [file 13148_2019_712_MOESM4_ESM.xlsx]

## Sheet: TableS2
Table S2: List of PCR primers (Yamaguchi et al.)
Method	Target	Primer sequence	Annealing temp. (oC)	Amplicon size (bp)	Nucleotide coordinates (hg19) of the amplicon and SNPs for allelic discrimination
COBRA	H19-DMR_r1	F: 5'-GAGTTYGGGGGTTTTTGTATAGT-3'	60	279	chr11:2021039-2021317
		R: 5'-TAAATAATACCCRACCTAAAAATCTAA-3'
	H19-DMR_r3	F: 5'-AATTTTTATTAAAGGTTAAGGTGGTGAT-3'	57	256	chr11:2019636-2019891
		R: 5'-AAAACAAAATCCCCACAAC-3'
Pyro- sequencing	H19-DMR_r1	F: 5'-GAGTTYGGGGGTTTTTGTATAGT-3'	54	279	chr11:2021039-2021317
		R: 5'-bio-TAAATAATACCCRACCTAAAAATCTAA-3'
		S1: 5'-GGTTGTAGTTGTGGAAT-3'
		S2: 5'-GTTTTAATTGGGGTT-3'
	H19-DMR_r2	F: 5'-TAGGATTTTTGTGTTGTTGGAGATA-3'	54	195	chr11:2020510-2020704
		R: 5'-bio-ACACCTATAAACAAATTCACCTCTC-3'
		S1: 5'-TTGATGGGGTTAGGATG-3'
		S2: 5'-TTTAAGTTTAGGGATTAT-3'
	H19-DMR_r3	F: 5'-AGATTTGAGGTGAATTTTAGGGATT-3'	57	476	chr11:2019454-2019929
		R: 5'-bio-AATAACACAAAAAACCCCTTCCTAC-3'
		S1: 5'-CGGTTTTTAGATAGGAAAGT-3'
		S2: 5'-GGAGAGTTTGTGAGG-3'
		S3: 5'-ATAGAGGGGTGGTTGG-3'
	IGF2-DMR0	F: 5'-GAGGTATTTTGGGGTTAAGGTAGTT-3'	54	352	chr11:2169314-2169659
		R: 5'-bio-ACCCTATTCCTAAATAAAAATAAACTTCT-3'
		S1: 5'-GGTTTATTTTTTTAGGAAGTATAG-3'
		S2: 5'-TTTTTATATTTAGTGTTATGATTT-3'
		S3: 5'-ATAGTTAAGTAGTTTTTTATTGGT-3'
	IGF2-DMR2	F: 5'-GGTTTTGGGTGGGTAGAGTAATTAG-3'	55	238	chr11:2154264-2154501
		R: 5'-bio-AAAAACYTAAAAAACAAACACCTACTA-3'
		S1: 5'-TTGAAAGTTTAGAGTTTTTTGG-3'
		S2: 5'-GGGTGGGTAGAGTAA-3'
		S3: 5'-TTTGGTTTTTTTGAA-3'
		S4: 5'-GGAGGGTAGGTAGGTT-3'
Bisulfite sequencing	H19-DMR_r1	F: 5'-GAGTTYGGGGGTTTTTGTATAGT-3'	60	279	chr11:2021039-2021317
		R: 5'-TAAATAATACCCRACCTAAAAATCTAA-3'			rs2107425, rs10732516
	H19-DMR_r3	F: 5'-AGATTTGAGGTGAATTTTAGGGATT-3'	61	476	chr11:2019454-2019929
		R: 5'-AATAACACAAAAAACCCCTTCCTAC-3'			rs2251312, rs568497589
Allelic expression analysis of H19	(genotyping)	F: 5'-CACGGCTTTCTCAGGCCTAT-3'	61	238	chr11:2018013-2018250
		R: 5'-TACAGCGTCACCAAGTCCAC-3'			rs2067051
	(RT-PCR)	F: 5'-CCCACCGCAATTCATTTAGT-3'	58	647	nt.813 to 1459 of NR_002196
		R: 5'-GTCACACCGGACCATGTCA-3'			rs2067051
		F, forward primer; R, reverse primer;
		S, sequencing primer; bio, biotin-labeled
